# Supplementary material for: Genome characterization based on the Spike-614 and NS8-84 loci of SARS-CoV-2 reveals two major possible onsets of the COVID-19 pandemic
Source: PLoS One. 2023 Jun 15;18(6):e0279221. doi: 10.1371/journal.pone.0279221 (PMC10270620; doi:10.1371/journal.pone.0279221)
Supplement: S1 Table — (XLSX) [file pone.0279221.s009.xlsx]

## Sheet: S1_Table
S1 Table. Temporal dependent nucleotide diveristy (Pi) of genomes by collection date
	Pi	theta-w	genome number
2019-12	8e-05	0.00022	22
2020-01	0.00022	0.00282	501
2020-02	0.00028	0.00352	1306
2020-03	0.000303333	0.00423333	38622
2020-04	0.00037	0.00642667	35198
2020-05	0.000403333	0.00838333	18591
2020-06	0.000483333	0.00951333	21267
2020-07	0.000543333	0.00927667	26256
2020-08	0.00069	0.00989667	27363
2020-09	0.000766667	0.0102467	33041
2020-10	0.00082	0.01101	52030
2020-11	0.000903333	0.0125633	70232
2020-12	0.00110333	0.01393	100807
2021-01	0.00121333	0.0137767	170995
2021-02	0.0012	0.01408	195763
2021-03	0.00103667	0.0130133	312139
2021-04	0.00106333	0.0110467	319495
2021-05	0.00120333	0.0131367	248258
2021-06	0.00140667	0.0112767	193133
2021-07	0.00092	0.01022	355767
2021-08	0.000716667	0.0108333	530444
2021-09	0.0007	0.01349	332928
