# Supplementary material for: Genome characterization based on the Spike-614 and NS8-84 loci of SARS-CoV-2 reveals two major possible onsets of the COVID-19 pandemic
Source: PLoS One. 2023 Jun 15;18(6):e0279221. doi: 10.1371/journal.pone.0279221 (PMC10270620; doi:10.1371/journal.pone.0279221)
Supplement: S2 Table — (XLSX) [file pone.0279221.s010.xlsx]

## Sheet: S2_Table
S2 Table. Mutation accumulation of main NS8_84 genotypes
	confirmed cases	total genomes	84L genomes	84L Pi	84S genomes	84S Pi
19-12	1	22	21	7e-05	1
20-01	14616	501	318	0.00021	180	0.00018
20-02	72606	1306	1051	0.00026	243	0.00024
20-03	1095780	38622	34437	0.000256667	4133	0.000316667
20-04	2185640	35198	33815	0.00035	1329	0.000416667
20-05	2584935	18591	17960	0.0004	598	0.0006
20-06	5220402	21267	20983	0.000473333	221	0.00044
20-07	6608039	26256	26065	0.000533333	113	0.00066
20-08	9406230	27363	27184	0.000693333	82	0.00065
20-09	8297911	33041	32892	0.00076	75	0.00063
20-10	11636657	52030	51873	0.000813333	26	0.00072
20-11	20187371	70232	69946	0.000913333	71	0.0009
20-12	17291382	100807	100181	0.0011	309	0.00104
21-01	17832638	170995	169872	0.00121333	602	0.00116
21-02	11096911	195763	194393	0.00118667	637	0.00136
21-03	16888211	312139	310171	0.00103667	835	0.00147
21-04	21203080	319495	317656	0.001	398	0.00149
21-05	21095783	248258	246734	0.00121333	263	0.00119
21-06	10556728	193133	191492	0.00143	218	0.00086
21-07	14636932	355767	353751	0.000933333	260	0.00089
21-08	22369521	530444	528031	0.000723333	54	0.00178
21-09	14121534	332928	331074	0.000686667	39	0.0011
Total	234402908		3059900		10687
