# Supplementary material for: Genome characterization based on the Spike-614 and NS8-84 loci of SARS-CoV-2 reveals two major possible onsets of the COVID-19 pandemic
Source: PLoS One. 2023 Jun 15;18(6):e0279221. doi: 10.1371/journal.pone.0279221 (PMC10270620; doi:10.1371/journal.pone.0279221)
Supplement: S3 Table — (XLSX) [file pone.0279221.s011.xlsx]

## Sheet: S3_Table
S3 Table. Mutation accumulation of main spike genotypes
	Spike_614G		Spike_614D		confirmed cases
	genomes	PiPD	genomes	PiPD
2019-12	1		22	8e-05	1
2020-01	30	0.00057	467	0.00017	14616
2020-02	246	0.00024	979	0.00022	72606
2020-03	26811	0.0002	9309	0.000346667	1095780
2020-04	29127	0.00031	4136	0.000426667	2185640
2020-05	16621	0.000373333	1207	0.000493333	2584935
2020-06	19373	0.000473333	514	0.00057	5220402
2020-07	24397	0.000536667	237	0.00065	6608039
2020-08	25703	0.000706667	111	0.00068	9406230
2020-09	31469	0.000773333	58	0.00068	8297911
2020-10	49774	0.000816667	48	0.00026	11636657
2020-11	67265	0.000916667	36	0.00054	20187371
2020-12	95471	0.00110667	155	0.00089	17291382
2021-01	162096	0.00121333	239	0.00103	17832638
2021-02	185404	0.00115333	793	0.00107	11096911
2020-03	297482	0.00101	749	0.00108	16888211
2020-04	303797	0.000996667	309	0.00124	21203080
2021-05	232901	0.00118667	170	0.00134	21095783
2021-06	162289	0.00148333	88	0.00081	10556728
2021-07	310215	0.000946667	97	0.00089	14636932
2021-08	469542	0.000706667	175	0.00093	22369521
2021-09	286919	0.000686667	65	0.00082	14121534
