# Supplementary material for: Genome characterization based on the Spike-614 and NS8-84 loci of SARS-CoV-2 reveals two major possible onsets of the COVID-19 pandemic
Source: PLoS One. 2023 Jun 15;18(6):e0279221. doi: 10.1371/journal.pone.0279221 (PMC10270620; doi:10.1371/journal.pone.0279221)
Supplement: S4 Table — (XLSX) [file pone.0279221.s012.xlsx]

## Sheet: S4_Table
S4 Table. Mutation accumulation of main linkage haplotypes
	Genome number from GISAID					PiPD	PiPD	PiPD	PiPD
	GL	GS	DL	DS		GL	GS	DL	DS
2019-12	0	0	21	1				7e-05
2020-01	30	0	285	179		0.00057		0.00013	0.00016
2020-02	245	1	727	241		0.00024		0.00018	0.00023
2020-03	26770	19	5512	3778		0.000203333	0.00024	0.000266667	0.000316667
2020-04	29081	6	2920	1205		0.00031	0.00108	0.000353333	0.000405
2020-05	16592	6	628	572		0.00038	0.00084	0.00042	0.00044
2020-06	19322	25	279	182		0.000473333	0.00037	0.00053	0.00042
2020-07	24319	17	150	83		0.000543333	0.00087	0.00048	0.00047
2020-08	25597	14	75	35		0.000703333	0.00075	0.00059	0.00054
2020-09	31385	14	34	23		0.00077	0.00068	0.00065	0.00044
2020-10	49646	5	41	10		0.000813333	0.00081	0.00022	0.00029
2020-11	67051	15	31	5		0.000923333	0.00065	0.00047	0.00072
2020-12	95123	62	121	34		0.00110667	0.00116	0.00074	0.00104
2021-01	161531	109	139	99		0.00121333	0.00074	0.00081	0.00084
2021-02	184595	137	532	255		0.00118	0.00097	0.00082	0.00088
2020-03	296105	362	584	163		0.00098	0.00071	0.00087	0.00111
2020-04	302277	166	219	87		0.00100667	0.00081	0.00099	0.00106
2021-05	231527	187	142	25		0.000866667	0.00084	0.00121	0.00108
2021-06	160748	185	85	3		0.00114	0.00067	0.00078	0.00132
2021-07	308372	212	91	5		0.000943333	0.00075	0.00083	0.0011
2021-08	467298	34	162	12		0.00071	0.00153	0.00082	0.00054
2021-09	285193	34	64	0		0.000706667	0.00114	0.00083
Total	2782807	1610	12842	6997
